# Supplementary material for: Mass Spectrometry-Based Profiling of Histone Post-Translational Modifications in Uveal Melanoma Tissues, Human Melanocytes, and Uveal Melanoma Cell Lines – A Pilot Study
Source: Invest Ophthalmol Vis Sci. 2024 Feb 13;65(2):27. doi: 10.1167/iovs.65.2.27 (PMC10868634; doi:10.1167/iovs.65.2.27)
Supplement: Supplement 1 [file iovs-65-2-27_s001.xlsx]

## Sheet: cell lines
Peptide	L/H ratios
	Skin melanocytes						Uveal melanocytes		Retinal pigment epithelium	Uveal melanoma cell lines
	H-Mel2	H-Mel3	H-Mel4	H-Mel5	H-Mel6	H-Mel7	BYzD1351X	BYzD1383Y	RPE	UPMD2	Mel202	UPMM1	UPMD1	MP65 (female)	92.1	MP38 (male)
H3K4un	0.964202	0.951364	0.955624	0.93998	0.952395	0.959327	0.954898	0.966582	0.929455	0.969156	0.967329	0.877603	0.896683	0.922921	1.00532	0.931259
H3K4me1	1.47105	1.71207	1.55655	1.75166	1.67128	1.58087	1.55872	1.48319	1.8011	1.42927	1.46721	2.59212	1.68068	1.95485	0.958761	1.60296
H3K4me2	0.949456	0.923245	0.720204	0.990992	0.897105	0.919174	1.02878	0.92896	1.60358	0.754672	0.819837	1.8571	2.70678	1.17307	0.537264	0.407039
H3K4me3	0.99762	0.938095	1.03426	1.05687	0.998371	1.03748	0.920837	0.788281	1.33276	0.881265	1.11124	1.42914	0.859079	1.67102	1.2775	1.90281
H3K4ac	4.30944	3.38759	2.73204	8.56571	2.96148	3.31226	3.15059	2.6546	1.46862	0.823872	0.967087	1.56112		1.18339	0.930354
H3K9K14un	0.658498	0.551435	0.667655	0.637175	0.659985	0.662184	0.671213	0.570691	0.584272	0.574871	0.518016	0.796199	0.886772	0.561727	0.495572	0.737625
H3K9me1	0.849505	0.798301	0.900015	0.896531	0.802062	0.816226	0.891831	0.868544	0.953684	0.920437	0.744662	0.813764	1.00826	0.719803	0.882747	0.942958
H3K9me2	0.918806	0.931393	0.929734	0.973701	0.81654	0.803988	0.962715	0.974352	1.1423	1.00157	0.940441	0.893896	1.21367	0.870591	1.03506	1.33656
H3K9me3	1.6108	1.56793	1.60989	1.59334	1.48977	1.50137	1.67976	1.81828	1.64064	1.5498	1.67701	1.0899	2.13339	1.59861	2.05613	2.91189
H3K9ac|K14ac	0.641309	0.542052	0.653577	0.611927	0.767801	0.776866	0.657313	0.599905	0.55586	0.638664	0.56293	0.900485	0.680713	0.600103	0.353789	0.731917
H3K9me1K14ac	0.88988	0.896697	1.00608	0.970595	1.09482	1.04926	0.978749	0.99309	0.920058	1.06087	0.912943	1.07533	0.833582	0.943737	0.706977	0.983102
H3K9me2K14ac	1.10434	1.17895	1.18673	1.21553	1.20689	1.1707	1.16326	1.25902	1.09131	1.27301	1.19061	1.16153	1.03422	1.13068	0.909558	1.29065
H3K9me3K14ac	2.60894	2.97851	2.89216	2.88206	3.21935	2.86693	2.35905	2.5864	1.83592	2.94471	3.63057	1.83248	2.6684	3.00302	3.2644	3.42589
H3K9acK14ac	0.935163	0.840213	0.920369	0.954981	0.977505	1.23373	0.822055	0.792271	0.9712	0.612175	0.70033	2.42172	1.22657	1.51613	0.301452	1.11463
H3K18K23un	1.2021	1.1387	1.18172	1.15112	1.14101	1.12632	1.16012	1.19303	1.1188	1.21375	1.058	1.13927	1.11477	1.06123	1.25378	1.37051
H3K18me1|K23me1	0.809641	1.09323	1.09542	1.32078	1.14748	0.831798	1.05422	0.874861	0.929805	0.74688	1.19788	1.53113	1.11998	1.07946	1.02372	1.25624
H3K18ac|K23ac	0.769767	0.816819	0.78612	0.786038	0.822771	0.864424	0.791587	0.74792	0.851435	0.738926	0.960535	0.801801	0.847781	0.942215	0.716103	0.585342
H3K18acK23ac	0.53483	0.632438	0.552469	0.602415	0.559218	0.669803	0.550505	0.535425	0.899554	0.60688	0.695656	1.03268	0.844061	0.663994	0.647534	0.491447
H3K27K36un	0.386547	0.0989414	0.198441	0.176921	0.133443	0.107753	0.219904	0.344756	0.437213	0.226069	0.165696	0.22629	0.295251	0.146298	0.269624	0.722579
H3K27me1	0.5199	0.254297	0.36494	0.267001	0.272981	0.234107	0.501977	0.676281	0.876608	0.223662	0.204147	0.311171	0.394114	0.176838	0.290453	0.959052
H3K27me2	0.642147	0.572722	0.611364	0.46759	0.485772	0.435498	0.698098	0.758992	1.3143	0.21516	0.294068	0.541985	0.485172	0.360801	0.292559	0.791995
H3K36me2	0.508961	0.152025	0.283764	0.211157	0.226167		0.306087	0.380873	0.202554	1.61589	0.973944	0.481174	1.16094	0.506726	1.51165	0.924391
H3K27me3	1.03135	1.34917	1.19426	1.29303	1.21836	1.13433	1.19874	0.981057	2.05603	0.652185	1.01174	1.17816	1.77252	1.57186	0.633701	0.890294
H3K27me2K36me1	1.23773	0.970999	1.26508	1.27828	1.22205	1.00373	1.44321	1.28858	0.645568	1.0681	1.04045	1.13266	1.08158	0.98571	1.06249	1.26785
H3K27me1K36me2	0.900872	0.510348	0.767411	0.633252	0.63347	0.446176	0.860877	0.944493	0.392643	3.2725	2.25675	0.71289	1.82757	1.04005	2.8986	1.0592
H3K27me1K36me1	0.583032	0.217983	0.349761	0.301282	0.29967	0.244074	0.435251	0.486157	0.25851	1.06496	0.787008	0.353672	0.805703	0.486484	1.16715	0.73506
H3K27me3K36me1	2.55599	5.36374	3.51315	6.03961	3.95634	4.14571	3.29175	2.32797	1.50983	1.28408	1.48488	3.09023	1.75383	2.934	1.01054	1.72189
H3K27me1K36me3	1.24562	1.0597	1.11386	1.23409	1.19252	0.887145	1.33442	1.2505	0.679271	2.23517	1.71472	1.20869	2.06615	1.46022	1.58478	1.34067
H3K27me2K36me2	2.28186	3.07562	2.89985	3.63853	3.18758	2.63907	2.62862	2.2436	0.576616	4.9509	4.05423	2.23323	2.3577	2.93518	3.4769	1.72118
H3K27me3K36me2	3.86934	8.60659	6.04887	9.46033	6.97777	7.27892	4.07523	3.36605	1.21188	4.9017	3.71856	5.04864	2.88347	5.22066	2.31845	2.47424
H3K27ac	0.0845917		0.046071	0.0240821			0.0128808	0.023485	0.137931	0.14831	0.145349	0.141843	0.191205	0.0837353	0.241826	0.220327
H33K27K36un	0.685439	0.395208	0.595651	0.665707		0.603109	0.963864	0.820239	1.39485	0.681195	0.550687	0.665021		0.537576	0.867015	1.047
H33K27me1	0.409575	0.221166	0.316458	0.317686	0.420056	0.367647	0.560704	0.585783	1.44558	0.444	0.374734	0.439588		0.348798	0.561209	0.818598
H33K27me2	1.23481	1.52469	1.41969	0.579887	0.401585	0.559645	0.822712	1.08327	1.53626	0.319886	0.875624	0.477686	1.08235	1.00738	0.26497	0.812863
H33K36me2	0.446013	0.319648	0.504205	0.371394	0.38516		0.676978	0.28553	0.375503	1.13789	0.655305	0.537571	0.580314	0.426506	1.22071	0.677864
H33K27me3	1.79724	1.35487	0.875341	1.97598	1.46018	0.987846	0.88207	2.14803	2.39243	1.19577	1.94891	1.65306	1.88342	2.0497	1.10889	1.73099
H33K27me2K36me1	0.362257	0.872486	1.13871	1.21042	1.47615	0.830558	2.44586	0.90637	0.687444	0.792092	0.898306	1.31639	0.944021	0.786631	0.744028	1.44996
H33K27me1K36me2	1.35151	1.43939	1.28003	1.9121	1.41343	1.52921	1.89503	1.37255	1.02533	3.57455	1.27814	1.01997		1.54228	1.89336
H33K27me1K36me1	0.608892	0.554573	0.654828	0.887755	0.892168	0.924294	1.29504	1.04302	0.910535	1.34039	0.992801	0.72771	0.699343	0.656318	1.51527	0.927248
H33K27me3K36me1	1.67798	1.29957	3.62941	6.54257	1.71153	3.1312	3.01719	2.64687	1.26396	1.02213	1.3865	2.62246	1.00781	3.61432	1.03714	3.18173
H33K27me1K36me3	1.34999	0.879499	1.00216	1.77946	1.15479	0.72374	1.04599	0.968801	0.702393	1.67112	1.08008	0.935745	1.07696	0.777002	1.38284	1.37857
H33K27me2K36me2	2.28926	2.41678	1.819	4.04272	4.46263	3.17054	1.97099	2.13773	1.08113	4.37838	2.27215	3.28222	2.00162	2.52361	3.39653	2.31996
H33K27me3K36me2	2.59778	3.796	2.95766	8.31217	5.48075	6.32716	2.33584	2.00788	0.968731	2.98679	2.67288	3.96291	1.45342	3.68223	2.35639	1.48424
H33K27ac	0.800511		8.92158	1.94194			1.85019	2.96496	9.09256	2.04725	1.3211	3.88003		1.25553	7.9252	4.90771
H3K79un	0.627622	0.634575	0.693256	0.67155	0.655001	0.538759	0.720662	0.748079	0.762608	0.819031	0.811066	0.912396	0.767381	0.928452	0.881752	0.809273
H3K79me1	1.298	2.04881	2.02108	2.20714	2.08216	1.85486	1.80146	1.75955	1.60049	1.57409	1.67263	1.39507	1.5225	1.41564	1.62988	1.32721
H3K79me2	2.49295	4.43055	4.04628	4.58727	4.13421	3.66116	3.22545	2.89205	3.20105	1.80226	2.99188	1.92503	2.83299	1.87236	2.47402	2.16062
H3K79me3	0.968656	1.22215	0.900692	0.909497	1.00749	0.804642	0.845125	0.963631	0.705516	1.07831	0.823589	1.01791	0.997735	1.30299	1.09462	0.958002
H3K79ac		1.01311	0.937503	1.03093	1.06744		0.714625	0.996846	1.3285	1.65684	1.20137	1.66186	1.30345	1.45293	1.2332	0.406853
H4K5K8K12K16un	1.68217	1.65834	1.70152	1.61064	1.6983	1.78674	1.50368	1.44799	1.2292	1.323	1.19275	1.04188	1.24174	0.909967	1.21737	1.31344
H4K5K8K12K16-1ac	0.718513	0.660959	0.665835	0.616014	0.66183	0.67395	0.792944	0.848721	0.990218	0.951674	0.987478	0.916853	0.997623	1.19827	1.1232	0.938594
H4K5K8K12K16-2ac	0.456466	0.452911	0.405756	0.426152	0.477567	0.441336	0.488723	0.478359	0.627646	0.605453	0.659896	1.03858	0.58905	0.895803	0.508101	0.442281
H4K5K8K12K16-3ac	0.354578	0.359182	0.308625	0.300494	0.292641	0.347166	0.333278	0.290021	0.451926	0.397488	0.434165	1.11993	0.476626	0.822123	0.391279	0.356142
H4K5K8K12K16-4ac	0.327109	0.324952	0.264728	0.261463	0.301229	0.384342	0.299704	0.267265	0.380888	0.39639	0.4022	1.27673	0.600594	1.06931	0.403125	0.302553
H4K20un	0.0962144	0.0307873	0.0585081	0.0834986	0.0238349	0.0185558	0.0291465	0.0239761	0.0345379	0.118414	0.143194	0.0936397	0.146074	0.109334	0.24602	0.146164
H4K20me1	0.524497	0.272946	0.397302	0.423274	0.35426	0.37104	0.439883	0.406554	0.351302	0.214215	0.269461	0.221391	0.381922	0.264611	0.243363	0.334599
H4K20me2	1.10884	1.20643	1.25437	1.21279	1.17491	1.14118	1.10901	1.23412	1.21193	1.1109	1.23969	1.17097	1.25407	1.16719	1.27052	1.22288
H4K20me3	2.79045	8.46345	6.30642	7.48539	6.35012	7.80913	3.81476	3.30227	5.4125	5.24942	4.64917	7.58792	4.18982	7.76839	4.25401	4.37238

## Sheet: tissues
Peptide	Control uvea				Uveal melanoma
					t3a	t2a	t3a	t3a	t3c	t3a	t2a	t2a	t3a	t2b	t4e	t2a	t3a	T3a	T2c	T2a	T3a	T3b	T3a	T4b	T3a	T2c	T3a	T4b
					G1	G1	G2	G2	G2	G2	G2	G2	G2	G3	G3	G3	G3	G3	G3	G2	G2	G2	G2	G1	G1	G2	G1	G3
					GNAQ		GNAS	GNA11	N/A	GNAQ	GNAQ	N/A		GNAQ	GNA11		N/A	GNAQ	N/A	GNAQ	GNA11	GNA11	N/A	N/A	N/A	N/A	GNA11	N/A
					wt	wt*	mut	wt	mut*	wt	wt	wt*	mut*	mut	mut	wt*	mut*	mut	N/A	wt	mut	mut	N/A	N/A	N/A	N/A	wt	N/A
	#1	#2	#3	#4	UM19	UM14	UM15	UM18	UM20	UM16	UM17	UM22	UM24	UM13	UM12	UM21	UM23	UM1	UM2	UM3	UM4	UM5	UM6	UM7	UM8	UM9	UM10	UM11
H3K4un	0.952968	0.961031	0.968686	0.986898	0.964036	0.909463	0.931422	0.912218	0.929739	0.920629	0.899712	0.889113	0.950437	0.917911	0.983467	0.929255	0.915498	0.921869	0.888547	0.950476	0.946999	0.906845	0.924384	0.854237	0.965073	0.902889	0.898125	0.930057
H3K4me1	1.33978	1.39361	1.37721	1.16673	1.45001	1.83811	1.71557	1.8727	1.7537	1.83954	2.16379	2.24461	1.58535	1.89499	1.2132	1.8307	1.89587	2.08699	2.10185	1.70131	1.66271	2.36017	1.98053	1.68343	0.616169	2.13509	2.39953	2.08743
H3K4me2	2.35624	2.56391	1.64116	1.14198	0.98103	2.54378	2.06021	2.12917	1.50218	2.0725	2.11153	3.52472	1.71046	2.0042	1.38874	1.69115	2.05703	2.08754	2.10837	1.72318	1.34392	2.00745	1.72025	5.36571	5.76432	2.40849	2.64663	2.37977		H3K9ac|K14ac: K9ac or K14ac
H3K4me3	0.811268	1.44426	1.12824	1.01764	0.78544	1.25558	1.15518	1.11341	1.50313	1.35295	0.693724	1.33896	1.52324	1.07184	0.903848	1.17245	2.01422	1.34771	1.17792	0.799773	1.53183	0.816542	1.48612	0.911544	0.902673	2.16999	1.35127	1.10824		H3K9acK14ac: K9ac and K14ac
H3K9K14un	1.0198	1.02433	1.06014	1.16118	0.716771	0.816309	0.727323	0.525004	0.59362	0.485195	0.550156	0.572958	0.668863	0.546943	0.781703	0.872212	0.871079	0.558459	0.532165	0.708573	0.758998	0.586594	0.8675	0.385171	0.693635	0.490752	0.451877	0.601389
H3K9me1	0.846202	0.899284	0.884921	0.901999	0.916588	0.734282	0.802798	0.660354	0.795342	0.685332	0.709257	0.685971	0.900041	0.671983	0.988672	0.781108	1.00579	0.734107	0.663586	0.798538	0.809177	0.891756	0.834287	0.563452	0.317775	0.624501	0.632553	0.788225
H3K9me2	0.794261	0.813491	0.77488	0.786942	0.822436	0.688401	0.742556	0.759674	0.732954	0.73007	0.741968	0.7226	0.911195	0.735379	1.05468	0.657226	0.855391	0.700839	0.724227	0.690758	0.69351	0.751537	0.595292	1.04041	0.792074	0.642695	0.583933	0.686358
H3K9me3	0.826851	0.851677	0.862251	0.952857	1.19116	0.899429	0.954851	1.10299	1.01472	0.828905	1.22133	1.15152	1.13831	0.988843	1.32932	1.02753	0.96329	1.34596	1.05222	1.15909	1.19382	1.22204	0.875204	1.24392	0.911146	1.00097	1.08331	1.06521
H3K9ac|K14ac	1.32798	1.25604	1.33185	1.32193	0.840872	1.32587	1.03155	0.784748	0.92433	0.880685	0.795345	0.811198	0.720903	0.866391	0.692454	1.27971	0.93945	0.748744	0.852337	0.978768	0.852468	0.690108	1.38784	0.341446	1.27831	0.763635	0.699447	0.679812
H3K9me1K14ac	1.08924	1.14264	1.15971	1.14668	1.18044	1.32768	1.3375	1.24163	1.43305	1.36522	1.12673	1.15031	1.00633	1.30889	0.739134	1.31391	1.16299	1.05353	1.31391	1.34624	1.24958	1.20499	1.46375	0.645294	0.387375	1.2578	1.13381	1.06114
H3K9me2K14ac	1.01122	1.05649	1.01125	0.987638	1.21468	1.16634	1.31521	1.55406	1.45138	1.52537	1.30237	1.31218	1.2031	1.60258	0.867997	1.01455	1.15032	1.25803	1.42127	1.20251	1.19478	1.20561	1.18092	1.53897	1.5735	1.56667	1.38812	1.1602
H3K9me3K14ac	1.21226	1.22539	1.35706	1.24033	1.87662	1.88472	1.90598	2.95634	2.39958	2.40845	2.75624	2.93768	1.75901	2.78474	1.41317	1.81488	1.5593	2.56468	2.87053	2.25383	2.16667	1.94327	1.71271	2.80888	1.77026	2.57634	2.61445	1.95113
H3K9acK14ac	5.9872	6.22285	4.90815	3.71775	3.78138	6.35009	4.90509	5.19384	6.54105	5.97339	4.50051	4.48187	2.60835	3.56443	1.48883	7.65457	2.77551	3.70037	5.54494	6.63445	3.84921	5.94091	10.9456	2.49148	7.90857	6.80045	5.27745	4.87306
H3K18K23un	0.927589	0.944953	0.962707	1.02724	1.0945	0.873915	0.928216	0.831726	0.868041	0.874796	0.912985	0.888325	0.999587	0.924709	1.29116	0.86624	0.979799	0.960725	0.89771	0.918235	1.01162	0.931085	0.828979	0.973238	0.858636	0.782914	0.885358	0.908155
H3K18ac|K23ac	1.02892	1.00161	1.01642	0.925339	0.803007	1.14976	1.04178	1.23063	1.18686	1.15265	1.06446	1.09321	0.949571	1.07298	0.667451	1.11868	1.01632	1.03334	1.11614	1.07367	0.923276	1.04946	1.20405	1.0519	1.19379	1.20803	1.13106	1.11262
H3K18acK23ac	1.73922	1.82543	1.43095	1.14425	1.28049	2.05634	1.9089	2.42402	2.34419	2.28713	1.99287	2.29264	1.40477	1.94592	0.583133	2.2984	1.18763	1.623	2.08677	2.01877	1.39749	2.07574	2.73133	1.15401	2.13084	3.37953	2.14576	1.83603
H3K27K36un	0.490532	0.486413	0.545012	0.843435	0.38709	0.263847	0.331221	0.154454	0.124351	0.27875	0.178457	0.166758	0.974219	0.170482	0.316354	0.203849	0.277516	0.278805	0.392001	0.240487	0.16276	0.202074	0.184129	0.139618	0.833906	0.37748	0.131168	0.210597
H3K27me1	0.827015	0.779474	0.989597	1.44916	0.534084	0.437534	0.558805	0.241198	0.227376	0.429519	0.315268	0.29905	0.889022	0.313313	0.636187	0.329036	0.650338	0.47652	0.552214	0.396031	0.411067	0.423796	0.348726	0.205333	0.685819	0.406871	0.36019	0.36161
H3K27me2	1.03889	1.03291	1.19862	1.2653	0.576735	0.648875	0.753167	0.500785	0.269182	0.47846	0.366146	0.496118	0.885224	0.500728	0.652758	0.383629	0.735901	0.543593	0.65318	0.472318	0.539846	0.463673	0.430054	0.440386	0.811286	0.336465	0.31495	0.426482
H3K36me2	0.433164	0.343377	0.386291	0.371926	0.438112	0.257703	0.23144	0.546491	0.232106	0.287949	0.248703	0.124845	0.777309	0.586458	0.2802	0.208142	0.291035	0.331235	0.217352	0.0190628	0.203383	0.0429834	0	0.189674	0.678026	0.571369	0.253997	0.20431
H3K27me3	0.718208	0.609123	0.797119	1.0063	0.455514	0.629582	0.984249	0.234705	0.097689	0.374594	0.270792	0.50668	0.46897	0.629476	0.314613	0.463001	0.287879	0.540316	0.416535	0.234304	0.504473	0.369365	0.264914	0.354075	0.60486		0.206255	0.314992
H3K27me2K36me1	1.16317	1.30713	1.25057	1.07041	1.5646	1.35804	1.20227	1.6986	1.48634	1.18532	1.74733	1.42942	1.22668	1.94203	1.34811	1.1077	1.70047	1.47977	1.39899	1.6297	1.69695	1.7273	1.38478	1.19241	0.894012	0.859163	1.68177	1.56497
H3K27me1K36me2	0.505514	0.52099	0.495026	0.522674	0.919239	0.452975	0.432779	1.20108	0.681038	0.66913	0.714053	0.312366	0.595212	1.43654	0.610458	0.499865	0.758265	0.678945	0.391006	0.708163	0.649419	0.718171	0.577596	0.424711	0.428098	0.749206	1.09977	0.614766
H3K27me1K36me1				0.53018		0.20121	0.0612734		0.162359	0.577934	0.51298	0.261719			0.421927	0.419279	0.471458	0.638493	0.438069	0.562836	0.659914	0.707381	0.40199	0.239031	0.464263		0.881187	0.585681
H3K27me3K36me1	4.21502	3.63127	2.0689	2.05524	2.07492	3.84059	2.83068	3.15935	2.52528	1.74166	1.9883	3.90403	1.17138	3.16999	1.47164	2.02823	1.23768	3.16754	7.30225	3.53998	3.73249	3.8655	4.46717	3.46457	1.64011		2.22	3.19063
H3K27me1K36me3				0.975252	0.433649	0.252881	0.212873		0.296999	0.838009	0.918602	0.554349			0.615546	0.695047	0.674941	0.857868	0.175789	1.01727	0.70433	0.798385	0.811647	0.332638	0.288399		1.16712	0.733659
H3K27me2K36me2	1.19386	1.23006	1.01677	0.806517	3.28537	1.85723	1.68389	4.09743	3.48302	2.17649	2.88345	2.31452	1.92742	3.76492	2.04725	1.88887	2.51493	2.12087	2.00944	3.17106	2.70097	2.54222	2.74865	2.84343	2.54378	1.92198	3.99209	2.72071
H3K27me3K36me2	0.727109	0.916154	1.04033	1.0002	3.75269	3.32065	2.8669	4.17856	4.96978	3.01436	3.87137	5.60799	0.452038	6.75205	3.41857	3.11581	4.2242	4.46223	3.46168	5.33868	4.92717	4.9036	5.88592	5.84702	1.58652	4.17674	7.08698	5.28097
H33K27K36un	0.671852	0.530922	0.287445	0.780779	0.550779	0.392897	0.287317	0.271448	0.219582	0.386371	0.469369	0.263611		0.359761	0.557115	0.404368		0.458942	0.196403	0.616544	0.503443	0.76289	0.333672	0.221785	0.106987		0.431664	0.480026
H33K27me1	1.35	0.87853	1.64012	0.979952	0.339165	0.457511	0.140265	0.257685	0.124009	0.373094	0.571751	0.45947	0.317116	0.198863	0.672957	0.358532	0.439227	1.13956	0.246036	1.56429	1.01515	1.5141	0.752251	0.417058	0.217814	1.04634	0.895476
H33K27me2	0.384512	0.29506	0.307004	0.323785	0.35137	0.247949	0.370915	0.267776	0.134795	0.133406	0.128701	0.130775	0.175707	0.482203	0.118189	0.0977144	0.174068	2.47853	0.495505	0.647924	1.04547	0.708374	0.432054	0.454953	0.357995	1.58584	0.93598	0.584229
H33K27me3	1.16122	0.851144	1.13533	1.69413	0.262118	0.891283	0.492342	0.252848	0.112639	0.388435	0.418661	0.502266		0.362037	0.447891	0.363116	0.841377	0.697865	1.01023	1.01266	0.434459	0.561932	0.773878	0.407162	1.96751	1.34982	0.355732	0.752119
H33K27me2K36me1	2.25583	2.32459	1.58273	1.35627	1.19261	1.24041	1.01967	1.529	1.19568	1.43906	2.36359	2.15565	0.819832	1.5649	0.917507	1.90064	1.19578	0.67713	0.807204	2.98924	1.3661	1.4118	1.04221	0.653147	0.346547	0.437396	1.85637	2.42197
H33K27me1K36me2	1.38503	0.997287	1.18204	1.03157	1.52228	1.15248	1.0685	1.34118	1.03203	1.50317	1.87633	1.0322	1.15124		1.11779	1.00514	1.20695	0.601642	1.3343	1.14603	0.481167	1.97701	0.978897	0.754787	0.343135	0.0944696	0.76541	0.803155
H33K27me1K36me1				0.572875		0.764247			1.03043	0.909182	0.793068	0.641626			1.079	0.489302	0.762232	0.759206	0.54211	1.23765	0.888371	1.18855	0.862069	0.378755			1.08377	0.980963
H33K27me3K36me1	5.81354	4.5576	4.90598	3.48466	5.07174	6.41024	3.11432	2.22728	1.63516	1.96152	2.48868	4.10664	1.69501	3.90452	3.16217	2.42726	3.32956	1.31789	3.8111	3.0596	2.64756	3.36461	3.70876	1.66702	4.45646	0.274868	1.34362	2.60849
H33K27me1K36me3	1.09046	0.687427	1.1711	0.807186	0.242113	0.995914		1.73924	0.605681	1.20145	1.1448	0.74528	1.30861		0.873569	0.725158	1.00577	0.590891	0.87707	2.23547	0.468047	0.739799	1.12349	0.716792	1.08142	0.280938	1.75833	0.549933
H33K27me2K36me2	3.06536	2.41802	2.22491	1.79885	4.53548	3.32483	2.07917	3.87573	3.257	2.58038	4.42983	3.73864	1.75075	4.29219	2.96738	2.72416	3.89164	2.18757	2.69076	3.07797	4.19025	3.0223	3.18052	4.30457	2.86353	0.777573	2.88168	4.04746
H33K27me3K36me2	4.31974	3.36251	2.63877	2.30486		4.90017	4.82426	5.98413	3.96334	2.62126	3.73236	4.72906	2.17553		3.6745	3.64678	7.21276	4.43745	4.15462	7.40171	4.53154			4.72472	4.06005		12.3843	10.9699
H4K5K8K12K16un	0.926112	0.882165	0.864171	0.947662	0.955572	0.895526	0.877904	0.769394	0.751604	0.725008	0.758574	0.851847	0.903094	0.894197	0.982507	0.820184	0.840497	1.02213	0.915979	0.898361	1.06852	0.899037	0.897118	1.15456	0.926171	0.710485	0.771306	0.988787
H4K5K8K12K16-1ac	0.945806	0.981233	1.03899	1.08583	0.947001	1.00332	0.962881	1.00523	1.11534	1.06101	1.01263	0.969157	0.953602	0.958803	1.0701	0.960552	1.19017	1.07871	1.0904	1.17006	1.03731	1.10843	1.07085	0.860948	1.02684	0.827984	1.29674	1.18471
H4K5K8K12K16-2ac	1.23866	1.26831	1.28338	1.03274	1.20621	1.30966	1.35461	1.68784	1.47551	1.68933	1.65152	1.29768	1.16441	1.40795	0.852055	1.49806	1.14239	1.44085	1.67668	1.70738	1.04559	1.64639	1.68077	1.13123	1.56126	1.5944	1.91383	1.44155
H4K5K8K12K16-3ac	1.75039	1.55288	1.44822	0.969617	1.34448	1.65786	1.86274	2.26515	2.19284	2.36702	2.2847	2.23475	1.54111	1.77432	0.850287	2.31365	1.09091	1.80064	1.93946	2.37837	1.53904	2.68082	3.14015	2.83876	2.5861	4.19707	2.70835	1.88828
H4K5K8K12K16-4ac	2.13367	2.005	1.42108	0.564496	1.93316	1.51813	2.589	3.4484	2.44435	2.0332	1.4795	1.36593	3.08542	2.1897	0.90126	0.992473	1.70389	0.984921	3.34524	1.04642	1.40026	1.83431	1.97623	1.99319	5.68116		1.18023	0.752187
H4K20un	0.0828146	0.0574479	0.0932058	0.121594	0.111113	0.0627512	0.0889361	0.0661664	0.0367696	0.0966691	0.0678589	0.0415314	0.178404	0.0486416	0.0836027	0.052216	0.0720988	0.087758	0.0951338	0.0202225	0.0217213	0.0244993	0.0406285	0.10089	0.210217	0.0851414	0.0202095	0.0634741
H4K20me1	0.910845	0.84587	0.928288	0.982272	0.875979	0.700021	0.648211	0.537241	0.61006	0.555724	0.725867	0.57236	0.576555	0.449843	0.427575	0.758673	0.37121	0.485957	0.627094	0.672396	0.571641	0.540866	0.780296	0.301527	0.144833	0.399412	0.498581	0.501669
H4K20me2	0.950134	0.863631	0.962699	1.01302	1.0338	0.882611	0.899665	0.879898	0.796809	0.9046	0.833543	0.877292	0.92017	0.896938	1.01227	0.840322	1.10207	0.938649	0.950864	0.780817	0.860789	0.899451	1.05438	0.943984	0.904565	0.87691	0.918545	0.963868
H4K20me3	6.62463	6.71006	6.01245	4.9987	8.1364	6.84717	6.61233	7.68713	11.3699	6.44868	8.83223	6.86875	4.95793	7.58359	5.32403	7.2524	5.22234	8.05258	10.0019	9.49502	8.18432	8.0778	12.0592	4.67095	6.94713	9.70966	10.4072	7.06459
